# Supplementary material for: Modeling the environmental impacts of Asparagopsis as feed, a cow toilet and slurry acidification in two synthetic dairy farms
Source: Heliyon. 2024 Apr 13;10(9):e29389. doi: 10.1016/j.heliyon.2024.e29389 (PMC11058298; doi:10.1016/j.heliyon.2024.e29389)
Supplement: Multimedia component 1 [file mmc1.xlsx]

## Sheet: Information
Title:	Modeling the environmental impacts of Asparagopsis as feed, a cow toilet and slurry acidification in two synthetic dairy farms
Scenarios	Ref	Reference scenarios
	SW low	Feeding low levels of seaweed
	SW high	Feeding high levels of seaweed
	CT1	Cow toilet without additional measures
	CT2	Cow toilet with additional measures
	AS	Slurry acidification in forage production
	CM	Combination of measures
Abbreviations	OS	Oder-Spree farm
	DH	Diepholz farm

## Sheet: Table SI1
Table SI1 Contributions of the management stages to the environmental impacts of each scenario in both farms in percent [%]
	Oder-Spree farm											Diepholz farm
Scenario: Ref											Scenario: Ref
Impact category	Unit	Production	Transport	Feed purchase	Forage production	Enteric CH4	In-house	Outside storage	Total		Impact category	Unit	Production	Transport	Feed purchase	Forage production	Enteric CH4	In-house	Outside storage	Total
Global warming potential	kg CO2e	-	-	0.146773	0.164093	0.458496	0.0987381	0.1319	1		Global warming potential	kg CO2e	-	-	0.208089	0.128705	0.435143	0.101429	0.126631	0.999997
Eutrophication potential	g PO43-e	-	-	0.344293	0.190376	0	0.221156	0.244174	0.999998		Eutrophication potential	g PO43-e	-	-	0.451484	0.144653	0	0.192064	0.211798	1
Acidification potential	g SO2e	-	-	0.098627	0.0515413	0	0.319767	0.530065	1		Acidification potential	g SO2e	-	-	0.151525	0.0359493	0	0.296689	0.515833	0.999997
Abiotic depletion (fossil fuels)	MJ	-	-	0.279231	0.438127	0	0.281405	0.00124015	1		Abiotic depletion (fossil fuels)	MJ	-	-	0.418889	0.281667	0	0.298245	0.00119955	1
Scenario: SW low											Scenario: SW low
Impact category	Unit	Production	Transport	Feed purchase	Forage production	Enteric CH4	In-house	Outside storage	Total		Impact category	Unit	Production	Transport	Feed purchase	Forage production	Enteric CH4	In-house	Outside storage	Total
Global warming potential	kg CO2e	0.0382808	0.000741436	0.162846	0.182062	0.360174	0.109551	0.146344	1		Global warming potential	kg CO2e	0.0334467	0.000517075	0.233082	0.144164	0.333343	0.113612	0.14184	1
Eutrophication potential	g PO43-e	0.0188474	7.323e-05	0.337779	0.186774	0	0.216972	0.239554	0.999999		Eutrophication potential	g PO43-e	0.0149718	4.64321e-05	0.444704	0.142481	0	0.18918	0.208617	1
Acidification potential	g SO2e	0.0248628	0.000173508	0.0961577	0.0502509	0	0.311761	0.516794	0.999999		Acidification potential	g SO2e	0.0221343	0.000123294	0.148153	0.0351492	0	0.290086	0.504354	1
Abiotic depletion (fossil fuels)	MJ	0.0903439	0.00228244	0.253367	0.397545	0	0.255339	0.00112528	1		Abiotic depletion (fossil fuels)	MJ	0.0815117	0.00164372	0.384055	0.258245	0	0.273444	0.0010998	0.999999
Scenario: SW high											Scenario: SW high
Impact category	Unit	Production	Transport	Feed purchase	Forage production	Enteric CH4	In-house	Outside storage	Total		Impact category	Unit	Production	Transport	Feed purchase	Forage production	Enteric CH4	In-house	Outside storage	Total
Global warming potential	kg CO2e	0.0895829	0.00173507	0.190543	0.213027	0.205695	0.128183	0.171234	1		Global warming potential	kg CO2e	0.0779092	0.00120445	0.271465	0.167904	0.184	0.132321	0.165198	1
Eutrophication potential	g PO43-e	0.0369948	0.00014374	0.331506	0.183306	0	0.212942	0.235105	1		Eutrophication potential	g PO43-e	0.0295006	9.14902e-05	0.438124	0.140373	0	0.186381	0.205531	1
Acidification potential	g SO2e	0.0485111	0.00033854	0.0938091	0.0490235	0	0.304146	0.504171	1		Acidification potential	g SO2e	0.0433048	0.000241219	0.144928	0.034384	0	0.283771	0.493374	1
Abiotic depletion (fossil fuels)	MJ	0.16537	0.00417789	0.231888	0.363844	0	0.233693	0.00102988	1		Abiotic depletion (fossil fuels)	MJ	0.150508	0.00303505	0.354571	0.238419	0	0.252451	0.00101537	1
Scenario: CT1 (cow toilet only)											Scenario: CT1 (cow toilet only)
Impact category	Unit	Production	Transport	Feed purchase	Forage production	Enteric CH4	In-house	Outside storage	Total		Impact category	Unit	Production	Transport	Feed purchase	Forage production	Enteric CH4	In-house	Outside storage	Total
Global warming potential	kg CO2e	0.00329153	0	0.14629	0.163552	0.456987	0.0984131	0.131466	1		Global warming potential	kg CO2e	0.000483298	0	0.20799	0.128644	0.434936	0.101381	0.12657	0.999511
Eutrophication potential	g PO43-e	0.00155096	0	0.360133	0.199135	0	0.183772	0.255407	0.999998		Eutrophication potential	g PO43-e	0.000205314	0	0.467031	0.149635	0	0.164037	0.219092	0.999794
Acidification potential	g SO2e	0.00134441	0	0.109941	0.057454	0	0.240388	0.590872	1		Acidification potential	g SO2e	0.000198145	0	0.165757	0.0393258	0	0.230435	0.564283	0.999802
Abiotic depletion (fossil fuels)	MJ	0.00760792	0	0.277107	0.434794	0	0.279264	0.00123071	1		Abiotic depletion (fossil fuels)	MJ	0.00115675	0	0.418404	0.281341	0	0.2979	0.00119816	0.998843
Scenario: CT2 (with additional measures)											Scenario: CT2 (with additional measures)
Impact category	Unit	Production	Transport	Feed purchase	Forage production	Enteric CH4	In-house	Outside storage	Total		Impact category	Unit	Production	Transport	Feed purchase	Forage production	Enteric CH4	In-house	Outside storage	Total
Global warming potential	kg CO2e	0.00342539	0	0.15224	0.160183	0.475572	0.102415	0.106243	1.00008		Global warming potential	kg CO2e	0.000499359	0	0.214902	0.124804	0.44939	0.10475	0.10567	0.999503
Eutrophication potential	g PO43-e	0.00165113	0	0.383392	0.208177	0	0.195641	0.211143	1.00001		Eutrophication potential	g PO43-e	0.000214943	0	0.488934	0.15381	0	0.17173	0.185313	0.999785
Acidification potential	g SO2e	0.00156609	0	0.128069	0.0558643	0	0.280025	0.534488	1.00001		Acidification potential	g SO2e	0.000224233	0	0.187581	0.0354969	0	0.260774	0.515926	0.999778
Abiotic depletion (fossil fuels)	MJ	0.00805019	0	0.293216	0.402299	0	0.295498	0.00101634	1.00008		Abiotic depletion (fossil fuels)	MJ	0.0012069	0	0.436544	0.250431	0	0.310815	0.00101416	0.998804
Scenario: AS											Scenario: AS
Impact category	Unit	Production	Transport	Feed purchase	Forage production	Enteric CH4	In-house	Outside storage	Total		Impact category	Unit	Production	Transport	Feed purchase	Forage production	Enteric CH4	In-house	Outside storage	Total
Global warming potential	kg CO2e	6.92948e-05	3.26375e-10	0.146856	0.164352	0.458754	0.0987936	0.131974	1.00081		Global warming potential	kg CO2e	0.000468427	4.99609e-09	0.208568	0.126706	0.436145	0.101663	0.126922	1
Eutrophication potential	g PO43-e	3.88949e-05	7.40366e-11	0.351537	0.17339	0	0.225809	0.249311	1.00009		Eutrophication potential	g PO43-e	0.00023938	1.03012e-09	0.459109	0.130209	0	0.195308	0.215375	1
Acidification potential	g SO2e	7.21438e-05	1.52302e-10	0.0977929	0.0596101	0	0.317062	0.525582	1.00012		Acidification potential	g SO2e	0.000495746	2.38523e-09	0.150118	0.044909	0	0.293933	0.511041	1
Abiotic depletion (fossil fuels)	MJ	0.000206629	1.21305e-09	0.272758	0.451419	0	0.274881	0.0012114	1.00048		Abiotic depletion (fossil fuels)	MJ	0.00143439	1.90876e-08	0.408376	0.299693	0	0.29076	0.00116944	0.999998
Scenario: CM											Scenario: CM
Impact category	Unit	Production	Transport	Feed purchase	Forage production	Enteric CH4	In-house	Outside storage	Total		Impact category	Unit	Production	Transport	Feed purchase	Forage production	Enteric CH4	In-house	Outside storage	Total
Global warming potential	kg CO2e	0.0981974	0.00181332	0.199136	0.213044	0.214971	0.133964	0.13897	1.0001		Global warming potential	kg CO2e	0.0831344	0.00126509	0.285132	0.15866	0.193263	0.138983	0.140203	1.00066
Eutrophication potential	g PO43-e	0.0435832	0.000162891	0.375674	0.182026	0	0.191702	0.206893	1.00004		Eutrophication potential	g PO43-e	0.0329231	0.000100669	0.482072	0.133124	0	0.16932	0.182712	1.00025
Acidification potential	g SO2e	0.0630842	0.000429472	0.119006	0.0606938	0	0.260209	0.496666	1.00009		Acidification potential	g SO2e	0.0533523	0.000292783	0.175906	0.0426706	0	0.244544	0.483815	1.00058
Abiotic depletion (fossil fuels)	MJ	0.176699	0.00429423	0.238345	0.339816	0	0.2402	0.000826147	1.00018		Abiotic depletion (fossil fuels)	MJ	0.155564	0.0030913	0.361141	0.223503	0	0.257129	0.000838987	1.00127

## Sheet: Table SI2
Table SI2 Reduction effect of the scenarios, compared to the absolute values of the reference scenario in percent [%]
	Oder-Spree farm										Diepholz farm
Impact category	Unit	Ref	SW low	SW high	CT1	CT2	AS	CM		Impact category	Unit	Ref	SW low	SW high	CT1	CT2	AS	CM
		absolute value	[%]	[%]	[%]	[%]	[%]	[%]				absolute value	[%]	[%]	[%]	[%]	[%]	[%]
Global warming potential	kg CO2e	1.01436	-9.87007	-22.9709	0.330258	-3.59054	-0.0561931	-26.2948		Global warming potential	kg CO2e	1.25862	-10.7229	-23.346	0.0476713	-3.17014	-0.229617	-27.0201
Eutrophication potential	g PO43-e	4.48644	1.92848	3.85718	-4.39836	-10.1983	-2.06065	-8.35317		Eutrophication potential	g PO43-e	6.08905	1.5247	3.04941	-3.32893	-7.65949	-1.66069	-6.34516
Acidification potential	g SO2e	8.95619	2.56794	5.13589	-10.2911	-22.989	0.85293	-17.1245		Acidification potential	g SO2e	10.8341	2.27615	4.55229	-8.58613	-19.2214	0.93778	-13.8602
Abiotic depletion (fossil fuels)	MJ	4.03465	10.2083	20.4164	0.766609	-4.76943	2.37319	17.1542		Abiotic depletion (fossil fuels)	MJ	4.85222	9.06987	18.1395	0.115823	-4.04433	2.57429	15.9904
negative values mean a reduction, positive values mean an increase of the specific impact										*negative values mean a reduction, positive values mean an increase of the specific impact

## Sheet: Table SI3
Table SI3 Contribution of enteric CH4, N2O in percent [%] on total absolute GWP in kg CO2e, and NH3 in percent [%] on total absolute on total EP in g PO43-e
Region	Scenario	GWP	EP	CH4			Direct N2O	Direct N2O	Indirect N2O	Indirect N2O	NH3
		Total	Total	Enteric CH4	Outside storage	Forage production	Outside storage	Forage production	Outside storage	Forage production	In-house	Outside storage	Forage production
		[kg CO2e]	[g PO43-e]	[kg CO2e]			[kg CO2e]				[g PO43-e]
Oder-Spree farm	Ref	1.01436	4.48644	0.458734	0.0784531	0	0.0320287	0.0246456	0.0209401	0.0153148	0.126522	0.231444	0.264605
	SW low	0.914242	4.57296	0.360236	0.0870445	0	0.0355361	0.0273445	0.0232332	0.0169919	0.124128	0.227066	0.259598
	SW high	0.781352	4.65949	0.205649	0.101849	0	0.04158	0.0319952	0.0271846	0.0198818	0.121823	0.222849	0.254777
	CT1	1.01771	4.28911	0.457224	0.0781949	0	0.0319232	0.0245644	0.0208712	0.0152643	0.0847852	0.242093	0.276778
	CT2	0.977939	4.0289	0.475818	0.0631904	0	0.0257976	0.029988	0.0168663	0.0163845	0.0902611	0.200135	0.295266
	AS	1.01379	4.39399	0.458992	0.0784972	0	0.0320467	0.0188036	0.0209519	0.0139	0.129184	0.236314	0.135167
	CM	0.747636	4.11168	0.214923	0.0826557	0	0.0337444	0.0310089	0.0220618	0.0255684	0.0884439	0.196106	0.157168
Diepholz farm	Ref	1.25862	6.08905	0.435114	0.0758727	0	0.0300527	0.0258129	0.0202681	0.0165382	0.103154	0.200747	0.286066
	SW low	1.12366	6.18189	0.333392	0.0849856	0	0.0336623	0.0289132	0.0227025	0.0185245	0.101605	0.197732	0.28177
	SW high	0.964783	6.27473	0.183615	0.0989807	0	0.0392056	0.0336746	0.0264411	0.0215751	0.100102	0.194807	0.277601
	CT1	1.25922	5.88635	0.434907	0.0758366	0	0.0300384	0.0258006	0.0202585	0.0165303	0.0720532	0.20766	0.295917
	CT2	1.21872	5.62266	0.449359	0.0633067	0	0.0250754	0.030604	0.0169113	0.0174233	0.0754324	0.175643	0.302947
	AS	1.25573	5.98793	0.436115	0.0760473	0	0.0301219	0.0190612	0.0203148	0.0142417	0.104896	0.204137	0.135851
	CM	0.91854	5.70269	0.192859	0.0839954	0	0.03327	0.0302081	0.022438	0.0198857	0.0743738	0.173178	0.149832

## Sheet: Table SI4
Table SI4 Reduction effects of the scenarios, compared to the absolute values of the reference scenario in percent [%]
Region	Scenario	GWP	EP	CH4			Direct N2O	Direct N2O	Indirect N2O	Indirect N2O	NH3
		Total	Total	Enteric CH4	Outside storage	Forage production	Outside storage	Forage production	Outside storage	Forage production	In-house	Outside storage	Forage production
		[kg CO2e]	[g PO43-e]	[kg CO2e]			[kg CO2e]				[g PO43-e]
Oder-Spree farm	Ref
	SW low	-0.0987007	0.0192848	-0.292225	0	no changes	0	0	0	0	0	0	0
	SW high	-0.229709	0.0385718	-0.654681	0	no changes	0	0	0	0	0	0	0
	CT1	0.00330258	-0.0439836	0	0	no changes	0	0	0	0	-0.359352	0	0
	CT2	-0.0359054	-0.101983	0	-0.223466	no changes	-0.223466	0.17308	-0.223466	0.0314392	-0.359352	-0.223466	0.002076
	AS	-0.000561931	-0.0206065	0	0	no changes	0	-0.237468	0	-0.0928897	0	0	-0.4997
	CM	-0.262948	-0.0835317	-0.654681	-0.223466	no changes	-0.223466	-0.0726446	-0.223466	0.23053	-0.359352	-0.223466	-0.455641
Diepholz farm	Ref
	SW low	-0.107229	0.015247	-0.315942	0	no changes	0	0	0	0	0	0	0
	SW high	-0.23346	0.0304941	-0.676525	0	no changes	0	0	0	0	0	0	0
	CT1	0.000476713	-0.0332893	0	0	no changes	0	0	0	0	-0.324752	0	0
	CT2	-0.0317014	-0.0765949	0	-0.192071	no changes	-0.192071	0.148022	-0.192071	0.0201227	-0.324752	-0.192071	-0.0221058
	AS	-0.00229617	-0.0166069	0	0	no changes	0	-0.263261	0	-0.140833	0	0	-0.532995
	CM	-0.270201	-0.0634516	-0.676525	-0.192071	no changes	-0.192071	-0.145938	-0.192071	-0.12248	-0.324752	-0.192071	-0.509466
negative values mean a reduction, positive values mean an increase of the specific impact

## Sheet: Table SI5
Table SI5 Environmental impacts of the transport of seaweed from different production sites depending on the required input for two feeding levels
Region	Impact category	Unit	Sweden		Australia
			SW low	SW high	SW low	SW high
Oder-Spree farm	GWP	kg CO2e	0.000677852	0.0013557	0.000875553	0.00175111
	EP	g PO43-e	0.000334878	0.000669755	0.00254682	0.00509365
	AP	g SO2e	0.00159388	0.00318775	0.0229164	0.0458329
	AD	MJ	0.0101489	0.0202978	0.0112119	0.0224238
Diepholz farm	GWP	kg CO2e	0.000581016	0.00116203	0.000940219	0.00188044
	EP	g PO43-e	0.000287038	0.000574076	0.00273492	0.00546985
	AP	g SO2e	0.00136618	0.00273236	0.024609	0.049218
	AD	MJ	0.00869905	0.0173981	0.01204	0.0240799
Sweden - transport from Sweden to German farms by lorry (distance: approx. 1,000 km), Australia - transport from Australia to Germany (Hamburg) by container ship (distance: approx. 25,000 km)

## Sheet: Table SI6
Table SI6 Inputs and outputs of the seaweed production system per 1 kg produced seaweed (90% DM)
Activity	Main category	Input/output	Materials/Processes	Flows passing core system boundary, normalised to FU	Unit
A - Filtration	Material	Input	Seawater	4000	Liter
			Filter media	0.0165256	kg
	Energy		Electricity	4.864	MJ
			Electricity UV light	2.34667	MJ
	Infastructure		Pumps	1.35295e-05	Units
			Filtration Caplas	7.66034e-07	kg
			UV lights	2.96296e-05	kg
B - Inoculum tank	Material	Input	Salt	32	kg
	Energy		Heat	158.733	MJ
	Infrastructure		Heat exchanger	1.32589e-05	kg
C - Biomass production	Material	Input	CO2 Additive	1.92	kg
			Ammonium chloride	0.123457	kg
			Sodium nitrate	0.6	kg
			Monosodium Phosphate	0.04	kg
			Sodium Silicate	0.24	kg
			Disodium Ethylenediaminetetraacetate	0.0368	kg
			Phosgene	8e-05	kg
			Copper sulfate	8e-05	kg
			Iron (III) chloride	0.0252	kg
			Manganese(II) chloride	0.00144	kg
			Disodium molybdate	4.8e-05	kg
			Zinc sulfate	0.000176	kg
			Thiamin	0.0008	kg
			Biotin	4e-06	kg
			B12	4e-06	kg
	Energy		Electricity lighting	28.416	MJ
			Electricity aeration	9.19467	MJ
			Electricity Harvesting	0.405333	MJ
	Infrastructure		Water tanks	0.298957	kg
			Blower	0.000792829	kg
			Regenerative blower	6.90005e-05	kg
			LED lights	0.000170472	kg
			Pump for harvest	6.76476e-06	units
E - Drying	Energy	Input	Electricity for air handeling	0.639543	MJ
			Heat for drying	6.78657	MJ
	Infrastructure		Drying device	0.000811771	kg
Avoided CH4 emission		Input	Algae	1	kg
		Output	CH4	-2.12925	kg
This table is part of the supplementary information of the publication:
Nilsson J, Martin M (2022) Exploratory environmental assessment of large-scale cultivation of seaweed used to reduce enteric methane emissions. Sustainable Production and Consumption.
https://doi.org/10.1016/j.spc.2021.12.006
